# Supplementary material for: Dietary Supplement Interventions and Sleep Quality Improvement: A Systematic Review and Meta-Analysis
Source: Nutrients. 2025 Dec 17;17(24):3952. doi: 10.3390/nu17243952 (PMC12736316; doi:10.3390/nu17243952)
Supplement: Supplementary file 1 [file nutrients-17-03952-s001.zip]

Archive with 4 entries (4 files):
- Table S3 GRADE assessment_.pdf
- PRISMA_2020_checklist-update.pdf
- Table S1 in manuscript.pdf
- Table S2 characteristics_revision.pdf
